# Supplementary material for: Aberrant Splicing of INS Impairs Beta-Cell Differentiation and Proliferation by ER Stress in the Isogenic iPSC Model of Neonatal Diabetes
Source: Int J Mol Sci. 2022 Aug 8;23(15):8824. doi: 10.3390/ijms23158824 (PMC9369396; doi:10.3390/ijms23158824)
Supplement: Supplementary file 1 [file ijms-23-08824-s001.zip]

Archive with 1 entries (1 files):
- ijms-1830102-supplementary.pdf
